# Supplementary material for: Konjac Glucomannan Induced Retarding Effects on the Early Hydration of Cement
Source: Polymers (Basel). 2022 Mar 7;14(5):1064. doi: 10.3390/polym14051064 (PMC8914915; doi:10.3390/polym14051064)
Supplement: Supplementary file 1 [file polymers-14-01064-s001.zip]

Archive with 1 entries (1 files):
- polymers-1601925-supplementary.pdf
